# Supplementary material for: In Silico Screening of Available Drugs Targeting Non-Small Cell Lung Cancer Targets: A Drug Repurposing Approach
Source: Pharmaceutics. 2021 Dec 28;14(1):59. doi: 10.3390/pharmaceutics14010059 (PMC8778223; doi:10.3390/pharmaceutics14010059)
Supplement: Supplementary file 1 [file pharmaceutics-14-00059-s001.zip]

Archive with 1 entries (1 files):
- pharmaceutics-1423271-supplementary.pdf
